# Supplementary material for: Study of Sorption Kinetics and Sorption–Desorption Models to Assess the Transport Mechanisms of 2,4-Dichlorophenoxyacetic Acid on Volcanic Soils
Source: Int J Environ Res Public Health. 2021 Jun 9;18(12):6264. doi: 10.3390/ijerph18126264 (PMC8296012; doi:10.3390/ijerph18126264)
Supplement: Supplementary file 1 [file ijerph-18-06264-s001.zip]

Archive with 1 entries (1 files):
- ijerph-1203939-supplementary.pdf
